# Supplementary material for: Perspectives of nurses’ role in interprofessional pharmaceutical care across 14 European countries: A qualitative study in pharmacists, physicians and nurses
Source: PLoS One. 2021 May 27;16(5):e0251982. doi: 10.1371/journal.pone.0251982 (PMC8158867; doi:10.1371/journal.pone.0251982)
Supplement: S3 Appendix — (XLSX) [file pone.0251982.s003.xlsx]

## Sheet: anonymised demographics
physician=1	yes=1	yes=1	yes=1	yes=1	yes=1		male=1		yes=1	yes=1	yes=1	yes=1	yes=1			Belgium =1
pharmacist=2	no=0	no=0	no=0	no=0	no=0		female=2		no=0	no=0	no=0	no=0	no=0			Czech Republic = 2
nurse=3							other=3									Germany = 3
																Greece = 4
																Hungary = 5
																Italy = 6
																The Netherlands = 7
																Nord Macedonia = 8
																Norway = 9
																Portugal = 10
																Slovakia = 11
																Slovenia = 12
																Spain = 13
																UK = 14
Profession	Setting = community care	Setting = hospital care	Setting = mental HC	Setting = residential care	Setting = no specific HC setting/other setting	Free text field to elaborate on other/no setting	gender	age (years)	field = CP	field = research	field = policy	field = politics	field-Education	expertise (years)	hours pharmaceutical care per week	Country
3	0	1	0	0	0		2	44	0	0	1	0	0	3	1	4
2	1	0	0	0	0		2	48	0	0	1	0	0	5	1	3
2	0	0	0	0	1		1	45	0	0	1	0	0	8	1	1
1	0	0	0	0	1	not specified	2	40	1	0	1	0	0	10	1	9
3	0	1	0	0	0		1	63	0	0	1	0	0	14	1	1
3	0	0	0	1	0		2	63	0	0	1	0	0	27	1	9
1	0	0	0	0	1	individual practice	2	50	1	0	0	0	0	25	2	11
1	1	0	0	0	0		1	55	1	0	0	0	0	29	2	1
1	1	0	0	0	0		1	61	1	1	0	0	1	35	2	1
1	1	0	0	0	0		1	28	1	0	0	0	0	4	3	9
1	0	1	0	0	0		1	47	1	0	0	0	0	15	3	1
3	0	0	0	0	0		2	48	0	0	1	0	0	15	3	3
3	0	1	0	0	0		2	49	0	0	1	0	0	20	3	4
1	0	1	0	0	0		2	64	1	0	0	0	0	40	3	11
1	0	1	0	0	0		1	26	1	0	0	0	0	2	4	3
3	0	1	0	0	0		1	54	1	0	1	0	0	4	4	4
1	0	0	0	1	0		1	35	1	0	0	0	0	7	4	7
3	0	1	1	0	0		1	37	0	0	0	0	1	9	4	9
3	1	0	0	0	0		1	37	1	0	0	0	0	11	4	4
1	1	0	0	0	0		2	58	0	0	1	0	0	20	4	1
3	1	0	0	0	0		2	46	1	0	1	0	0	20	4	9
3	0	1	0	0	0		1	58	0	0	1	0	0	23	4	1
3	1	0	0	0	0		1	44	1	0	0	0	0	25	4	3
3	1	0	0	0	0		1	43	1	0	0	0	0	25	4	3
3	0	0	0	1	0		1	27	0	0	1	0	0	2	5	1
1	0	1	0	0	0		2	32	1	0	0	0	0	6	5	7
3	0	0	0	1	0		2	36	1	0	0	0	0	17	5	3
3	0	0	0	1	0		2	36	1	0	0	0	0	20	5	3
3	0	0	0	1	0		2	47	1	0	1	0	0	21	5	1
3	1	0	0	0	0		1	45	1	0	0	0	0	25	5	12
3	0	1	0	0	0		2	53	1	0	0	0	0	33	5	3
3	0	1	0	0	0		2	43	0	0	1	0	0	2	5	5
1	0	1	0	0	0		1	42	1	0	0	0	0	9	6	4
3	1	0	1	0	0		1	60	1	0	0	0	0	20	6	3
1	0	0	1	0	0		1		1	0	1	0	0	30	6	1
3	1	0	0	0	0		2	60	1	0	0	0	0	32	6	13
1	0	1	0	0	0		1	58	1	0	0	0	1	35	6	1
3	0	1	0	0	0		2	46	1	1	0	0	1	11	7	6
1	0	1	1	0	0		2	41	1	0	0	0	0	11	7	9
3	0	0	1	0	0		1	53	1	0	0	0	0	31	7	1
3	0	0	1	0	0		1	58	1	0	0	0	0	34	7	1
3	0	1	0	0	0		2	53	1	0	0	0	1	33	8	4
1	0	0	0	1	0		1	62	1	0	0	0	1	35	8	9
2	1	0	0	0	0		1		1	0	0	0	0	40	8	1
3	1	0	0	0	0		2	28	0	0	1	0	0	2	10	6
2	1	0	0	1	0		2	41	1	0	0	0	0	5	10	3
1	0	0	0	1	0		1	28	1	0	0	0	0	5	10	13
1	0	1	0	0	0		2	38	0	0	0	0	1	6	10	8
3	0	1	0	1	0		2	34	1	1	0	0	0	10	10	3
3	0	1	0	0	0		2	53	1	1	1	1	1	10	10	4
3	0	0	0	1	0		2	33	1	0	1	0	0	11	10	6
3	1	0	0	0	0		1	58	0	0	1	0	0	12	10	1
1	1	1	0	0	0		2	41	1	0	0	0	0	15	10	5
1	0	1	0	0	0		2	49	1	0	0	0	0	19	10	4
3	0	1	0	0	0		2	46	1	0	0	0	0	20	10	4
3	1	0	0	0	0		2	56	0	0	1	0	0	26	10	6
3	0	1	0	0	0		2	51	1	0	0	0	0	30	10	11
3	0	0	0	1	0		2		0	0	0	0	1	30	10	14
3	0	1	0	0	0		2	53	1	0	0	0	0	32	10	12
1	0	0	0	1	0		1	63	1	0	0	0	0	33	10	7
1	1	0	0	0	0		1	60	1	1	0	0	1	35	10	1
3	0	0	0	0	1	not specified	2	57	1	0	1	0	0	35	10	9
3	0	0	1	0	0		2	55	1	0	0	0	0	35	10	9
3	0	1	0	0	0		2	26	1	0	0	0	0	2	12	5
3	0	1	0	0	0		1	43	1	0	0	0	1	18	12	5
1	0	1	0	0	0		1	46	1	0	0	0	0	19	12	12
3	0	1	0	0	0		2	45	1	0	0	0	1	27	12	5
3	0	0	1	0	0		2	46	1	0	0	0	0	28	12	5
1	1	0	0	0	0		1	62	0	0	1	0	0	25	13	6
1	1	0	0	0	0		1	62	1	0	0	0	1	36	14	10
1	1	0	0	0	0		2	36	1	0	0	0	0	2	15	4
3	1	0	0	0	0		2	29	0	1	0	0	0	4	15	1
3	0	1	0	0	0		2	51	1	0	0	0	0	5	15	8
1	0	0	0	1	0		2	32	1	0	0	0	0	6.5	15	9
3	0	0	0	1	0		2	32	1	0	0	0	0	8	15	12
1	0	0	1	0	0		1	47	1	1	0	0	0	20	15	5
3	0	1	0	0	0		2	47	1	0	0	0	0	27	15	12
1	0	1	0	0	0		1	51	0	0	1	0	0	28	15	2
3	1	0	0	0	0		2	48	0	0	1	0	0	30	15	2
1	0	0	0	1	0		2	55	1	0	0	0	0	30	15	5
1	1	0	0	0	0		1		0	0	1	0	0	30	15	14
3	0	1	0	0	0		2	51	1	0	0	0	0	31	15	11
3	1	0	0	0	0		2	55	1	0	0	0	0	33	15	12
3	0	0	1	0	0		2		1	0	0	0	0	33	15	14
1	1	0	0	0	0		1	62	1	1	0	0	0	37	15	1
1	0	0	0	0	1	not specified	2	76	1	1	0	0	0	48	15	9
3	1	0	0	0	0		2	42	1	0	0	0	0	18	16	11
3	1	0	0	0	0		2	53	1	0	0	0	0	28	16	11
1	0	0	0	0	1	academic setting	1	73	1	1	0	0	1	40	16	6
1	0	1	0	0	0		1	68	1	0	0	0	0	45	16	11
2	0	1	1	0	0		2	62	1	0	0	0	0	17	17	9
1	0	0	1	0	0		2	39	1	0	0	0	0	10	18	7
3	0	0	1	0	0		1	42	1	0	0	0	0	16	18	7
1	1	0	0	0	0		2	57	1	0	0	0	0	36	19	9
1	1	0	0	0	0		1	33	1	0	0	0	0	5	20	7
3	0	1	0	0	0		2	28	1	0	0	0	0	5	20	11
1	0	1	0	0	0		2	38	0	0	0	0	1	7	20	8
3	0	1	0	0	0		1	31	1	0	0	0	1	8	20	5
1	0	0	0	1	0		2		1	0	0	0	0	10	20	14
2	0	1	0	0	0		2	36	0	0	1	0	0	12	20	2
2	0	1	0	0	0		2	43	1	0	0	0	0	13	20	12
3	0	1	0	0	0		2	44	1	0	0	0	0	14	20	8
3	0	1	0	0	0		2	51	1	0	0	0	0	14	20	8
2	1	0	0	0	0		1	42	1	0	0	0	0	14	20	12
3	1	0	0	0	0		2	43	1	0	0	0	0	15	20	1
3	0	1	0	0	0		2	45	1	0	0	0	1	20	20	5
3	0	1	0	0	0		2	39	1	0	0	0	0	21	20	11
1	1	0	0	0	0		1	48	1	0	0	0	0	22	20	6
2	0	1	0	0	0		2	52	0	0	0	0	1	24	20	11
3	0	1	0	0	0		2	52	1	0	0	0	0	25	20	8
1	0	1	0	0	0		2	54	1	0	0	0	0	25	20	11
2	1	0	0	0	0		1	63	0	0	1	0	0	26	20	9
2	0	1	0	0	0		1	55	1	0	0	0	0	27	20	1
2	1	0	0	0	0		2	54	1	0	1	0	0	27	20	12
3	0	1	0	0	0		2	49	1	0	0	0	0	29	20	11
3	0	0	0	1	0		2	52	1	0	0	0	0	30	20	5
1	0	0	0	0	1		2	58	0	0	0	0	1	30	20	8
1	0	1	0	0	0		1	57	1	0	0	0	0	30	20	12
1	0	0	0	1	0		1	61	1	0	1	0	0	31	20	6
1	0	1	0	0	0		2	62	1	0	0	0	0	32	20	8
3	0	1	0	0	0		2	52	1	0	0	0	0	32	20	8
1	1	0	0	0	0		1	60	1	0	0	0	1	35	20	1
3	0	1	0	0	0		2	58	1	0	0	0	0	35	20	11
2	1	0	0	0	0		1	65	0	1	1	0	0	40	20	6
3	0	1	0	0	0		2	49	1	0	0	0	0	20	21	8
3	1	0	0	0	0		2		1	0	0	0	0	39	22	14
3	0	1	0	0	0		2	55	1	0	0	0	0	31	24	7
3	0	0	0	0	1	academic setting	2	63	1	0	0	0	0	41	24	6
3	0	1	0	0	0		1	30	1	0	0	0	0	10	25	10
3	0	1	0	0	0		2	35	1	1	0	0	1	12	25	10
3	1	0	0	0	0		2	35	1	0	0	0	0	12	25	10
1	1	0	0	0	0		1	37	1	0	0	0	1	13	25	10
3	1	0	0	0	0		2	35	1	0	0	0	1	13	25	10
2	0	0	0	0	1	not specified	2	39	1	0	1	0	0	15	25	9
1	0	0	0	0	1	not specified	2	51	1	0	1	0	0	22	25	4
1	0	0	0	0	1	individual practice	1	48	1	0	0	0	0	24	25	11
3	0	1	0	0	0		1	48	1	0	0	0	1	28	25	4
3	0	1	0	0	0		2	50	1	0	0	0	0	28	25	8
3	0	0	1	0	0		1		1	0	0	0	0	28	25	14
1	0	0	1	0	0		1	53	1	0	0	0	0	29	25	1
3	1	0	0	0	0		2		1	0	0	0	0	32	25	14
3	0	1	0	0	0		2	29	1	0	0	0	0	6	28	7
3	0	0	1	0	0		2	48	1	0	0	0	0	7	28	7
2	1	0	0	0	0		1	56	1	0	0	0	0	14	28	3
2	1	0	0	1	0		2	31	1	0	0	0	0	2	30	3
1	0	0	0	1	0		2	35	1	1	1	1	0	5	30	6
1	1	0	0	0	0		2	37	1	0	0	0	0	6	30	3
1	0	0	0	1	0		2	33	1	0	0	0	0	8	30	12
3	1	0	0	0	0		2	35	1	0	0	0	0	10	30	12
3	0	1	0	0	0		2	33	1	1	0	0	0	11	30	10
1	0	0	0	0	1	academic setting	2	39	1	0	0	0	0	12	30	6
1	0	0	1	0	0		1	40	1	1	0	0	0	15	30	3
1	0	1	0	0	0		1	41	1	0	0	0	0	15	30	11
2	0	0	0	1	0		1	50	0	0	0	0	0	18	30	3
1	1	0	0	0	0		1	45	1	0	0	0	1	18	30	5
2	0	0	0	0	1	academic setting	1	44	1	0	0	0	0	19	30	6
2	0	1	0	0	0		2	57	0	0	0	0	1	20	30	7
3	0	0	1	0	0		1	42	1	1	0	0	0	21	30	10
3	1	0	0	0	0		2	42	1	0	0	0	1	22	30	10
1	0	1	0	0	0		2	60	1	0	0	0	0	23	30	3
1	1	0	0	0	0		2	53	1	0	0	0	0	23	30	7
3	0	1	0	0	0		2	44	1	0	0	0	0	23	30	9
3	0	0	0	1	0		1	45	1	0	0	1	0	24	30	6
2	0	1	0	0	0		2	54	1	0	0	0	0	26	30	8
2	0	0	0	0	1	not specified	2	51	1	0	0	0	0	26	30	11
1	0	1	0	0	0		1	53	1	1	1	1	1	30	30	6
1	0	0	1	0	0		1		1	0	0	0	0	30	30	14
1	0	0	1	0	0		1	60	1	0	0	0	0	35	30	1
2	0	0	0	1	0		2	63	1	0	0	0	0	43	30	13
1	0	0	1	0	0		1		1	0	0	0	0	48	30	14
2	0	1	0	0	0		2		1	0	0	0	0	13	31	14
2	0	1	0	0	0		2	60	1	0	0	0	0	31	31	8
3	0	0	0	1	0		2	27	1	0	0	0	0	3.5	32	9
2	0	0	1	0	0		2	36	1	0	0	0	0	5	32	2
2	0	1	0	0	0		2	33	1	0	0	0	0	8	32	7
2	0	0	0	1	0		2	52	1	0	0	0	0	9	32	3
2	0	1	0	0	0		1	36	1	0	0	0	0	10	32	7
3	0	1	0	0	0		2	34	0	0	1	0	0	14	32	2
2	0	1	0	0	0		2	45	1	0	0	0	0	20	32	7
1	0	1	0	0	0		1	52	1	0	0	0	1	24	32	5
2	0	1	0	0	0		2	35	1	0	0	0	0	12	33	9
2	0	1	0	0	0		2	38	1	0	0	0	0	7	34	9
1	1	0	0	0	0		2	38	1	0	0	0	0	3	35	4
2	0	0	0	0	1	research	1	28	0	1	0	0	0	4.5	35	4
2	0	1	0	0	0		1	33	1	0	0	0	0	9	35	5
1	0	1	0	0	0		1	51	1	0	0	0	0	10	35	4
1	0	1	0	0	0		1	44	1	1	1	0	1	13	35	4
2	0	1	0	0	0		1	38	1	0	0	0	0	13	35	10
2	1	0	0	0	0		2	37	1	0	0	0	0	13	35	10
2	1	0	0	0	0		1	34	1	0	0	0	0	13	35	13
2	0	1	0	0	0		1	39	1	1	0	0	0	15	35	5
3	0	0	0	0	1	Politics	2	40	1	0	0	0	0	15	35	10
2	0	1	0	0	0		2	42	0	0	1	0	0	17	35	2
2	0	1	0	0	0		2	42	1	0	0	0	0	17	35	10
2	0	0	0	0	0		1	62	0	0	1	0	0	19	35	3
2	1	0	0	0	0		1	49	1	0	0	0	0	23	35	7
1	0	0	0	1	0		1		1	0	0	0	0	25	35	14
2	0	1	0	0	0		1	60	0	0	0	0	1	35	35	11
1	1	0	0	0	0		1	64	1	0	0	0	0	36	35	10
3	0	0	0	1	0		2	24	1	0	0	0	0	4	36	7
3	0	1	0	0	0		2	34	0	0	1	0	0	14	36	2
3	0	1	0	0	0		2	38	1	0	0	0	0	14	36	7
3	0	0	1	0	0		2	61	1	0	0	1	1	15	36	6
3	1	0	0	0	0		2	54	1	0	0	0	0	17	36	7
2	0	0	0	0	1	not specified	2	40	1	0	0	0	0	17	36	9
2	0	1	0	0	0		1	46	1	0	0	0	0	21	36	7
3	0	1	0	0	0		2	56	1	0	0	0	0	37	36	7
2	1	0	0	0	0		2	27	1	0	0	0	0	3.5	36.5	9
3	0	1	0	0	0		2		1	0	0	0	0	9	37	14
2	0	0	1	0	0		1		1	0	0	0	0	9	37	14
2	0	0	0	1	0		2		1	0	0	0	0	10	37	14
2	1	0	0	0	0		1		0	0	1	0	0	30	37	14
1	0	1	0	0	0		1		1	0	0	0	0	3	37.5	14
3	0	1	0	0	0		2	41	1	0	0	0	0	8	37.5	9
1	1	0	0	0	0		1		1	0	0	0	0	8	37.5	14
3	0	1	0	0	0		2		1	0	0	0	0	15	37.5	14
2	0	1	0	0	0		1		0	0	1	0	0	15	37.5	14
2	0	0	0	1	0		1		1	0	0	0	0	20	37.5	14
3	0	0	0	1	0		2		1	0	0	0	0	30	37.5	14
2	1	0	0	0	1	academic setting	2	28	0	1	0	0	0	2	38	1
1	0	0	1	0	0		2	49	1	0	0	0	0	20	38	6
2	1	0	0	0	0		2	58	1	0	0	0	0	27	38	6
2	0	0	0	0	1	not specified	2	36	1	0	1	0	0	10	39	9
1	0	1	0	0	0		2	34	1	0	0	0	0	2	40	7
3	0	1	0	0	0		2	34	1	0	0	0	0	4	40	8
1	1	0	0	0	0		2	45	1	0	0	0	0	5	40	4
2	0	1	0	0	1	Education, National Agency for Health Services	2	30	1	0	1	0	1	5	40	4
2	0	0	0	0	1		1	30	1	0	0	0	0	5	40	5
1	0	1	0	0	0		1	31	1	0	0	0	0	5	40	9
2	1	0	0	0	0		1	28	1	0	0	0	0	5	40	10
1	1	0	0	0	0		2	33	1	0	0	0	0	5	40	12
2	0	0	0	0	1		1	37	0	1	0	0	0	6	40	2
1	1	0	0	0	0		2	30	1	0	0	0	0	6	40	13
2	0	1	0	0	0		2	34	1	0	0	0	0	6	40	13
2	0	0	0	1	0		1	35	1	0	0	0	1	7	40	1
1	1	0	0	0	0		1	35	1	0	0	0	0	7	40	10
2	0	0	0	0	1	not specified	2	30	1	0	0	0	0	7	40	11
3	0	1	0	0	0		2	32	1	0	0	0	0	7	40	13
1	1	0	0	0	0		2	35	1	0	0	0	0	8	40	12
2	1	0	0	1	0		2	32	1	0	0	0	0	9	40	10
2	0	1	0	0	0		2	32	1	0	0	0	0	9	40	10
2	1	0	0	0	0		2		1	0	0	0	0	9	40	14
2	0	1	0	0	0		1	35	0	0	1	0	0	10	40	5
2	0	1	0	0	0		2	34	1	0	0	0	0	10	40	7
1	0	1	0	0	0		1	36	1	0	0	0	0	10	40	12
3	0	1	0	0	0		2	32	1	0	0	0	0	10	40	12
2	0	1	0	0	0		1	36	1	0	0	0	0	11	40	2
2	0	0	0	0	1	academic setting	2	44	0	1	0	0	1	12	40	1
1	0	1	0	0	0		1	39	1	0	0	0	0	12	40	2
2	0	1	0	0	0		2	36	0	0	1	0	0	12	40	2
2	0	1	0	0	0		1	37	0	0	1	0	0	13	40	2
2	1	0	0	0	0		2	37	1	0	0	0	0	13	40	12
1	0	1	0	0	0		2	39	1	0	0	0	0	13	40	12
2	0	1	0	0	0		2	39	1	0	0	0	0	14	40	12
3	1	0	0	0	0		1	38	1	0	0	0	0	14	40	13
1	0	0	0	1	0		2	48	1	0	0	0	0	14	40	13
3	0	0	0	1	0		2	60	0	0	1	0	0	15	40	2
2	0	1	0	0	0		2	53	0	0	1	0	0	15	40	2
2	0	1	0	0	0		1	47	1	0	0	0	0	15	40	4
1	0	1	0	0	0		1	45	1	0	0	0	0	15	40	7
2	1	0	0	0	0		1	41	1	0	0	0	0	15	40	7
2	0	1	0	0	0		2	39	1	0	0	0	0	15	40	11
2	0	1	0	0	0		2	42	1	0	0	0	0	16	40	11
1	1	0	0	0	0		1	49	1	0	0	0	0	16	40	13
3	1	0	0	0	0		2	40	1	0	0	0	0	16	40	13
2	0	0	0	1	0		1	40	1	0	0	0	0	16	40	13
3	0	1	0	0	0		2	40	0	0	1	0	0	18	40	2
2	1	0	0	0	0		2	44	1	0	0	0	0	18	40	12
3	0	1	0	0	0		2	38	1	0	0	0	0	18	40	12
2	1	0	0	0	0		1	44	1	0	0	0	0	18	40	13
1	0	1	0	0	0		1	43	0	0	1	0	0	19	40	2
3	0	1	0	0	0		2	41	1	0	0	0	0	19	40	13
1	0	1	0	0	0		1	48	1	0	0	0	0	19	40	13
3	0	1	0	0	0		1	43	1	0	0	0	0	19	40	13
1	0	1	0	0	0		1	44	0	0	1	0	0	20	40	2
2	0	0	0	1	0		2	48	0	0	1	0	0	20	40	2
2	0	1	0	0	0		2	47	1	0	0	0	0	20	40	2
2	1	0	0	0	0		1	47	1	0	0	0	0	20	40	12
1	0	0	0	1	0		2	50	1	0	0	0	0	20	40	13
2	0	0	0	1	0		2	36	1	0	0	0	0	20	40	13
2	0	1	0	0	0		2	46	1	0	0	0	0	21	40	5
2	0	1	0	0	0		2	44	1	0	0	0	0	21	40	11
2	0	1	0	0	0		2	53	1	1	1	1	1	22	40	6
2	0	1	0	0	0		2	46	1	0	0	0	0	22	40	11
2	1	0	0	1	0		2	47	1	0	0	0	0	24	40	10
3	0	0	0	0	1		2	52	0	1	0	0	0	25	40	2
1	0	1	0	0	0		1	60	0	0	1	0	0	25	40	8
1	0	1	0	0	0		2	58	1	0	0	0	0	25	40	8
3	0	0	0	1	0		2	51	1	0	0	0	0	25	40	13
2	0	0	0	0	1	academic setting	1	56	0	0	0	0	1	26	40	1
2	0	1	0	0	0		2	50	1	0	0	0	0	26	40	12
2	0	1	0	0	0		2	34	1	0	0	0	0	27	40	8
2	1	0	0	1	0		2	51	1	0	0	0	0	27	40	10
2	0	0	0	1	0		1	52	1	0	0	0	0	28	40	6
3	0	1	0	0	0		2	49	0	0	1	0	0	30	40	2
3	0	1	0	0	0		2	48	0	0	0	1	0	30	40	2
2	0	1	0	0	0		2	58	0	0	1	0	0	30	40	2
1	0	1	0	0	0		2	60	1	0	0	0	0	30	40	8
1	1	0	0	0	0		2	56	1	0	0	0	0	30	40	12
1	0	1	0	0	0		2	56	1	0	0	0	0	30	40	13
2	0	1	0	0	0		1	28	1	0	0	0	0	32	40	8
2	0	1	0	0	0		2	58	1	0	0	0	0	32	40	8
1	0	1	0	0	0		2	60	1	0	0	0	0	33	40	8
2	0	1	0	0	0		2	58	1	0	0	0	0	33	40	8
2	0	1	0	0	0		2	59	1	0	0	0	0	35	40	5
2	0	0	0	0	1		1	62	1	0	0	0	1	36	40	5
3	1	0	0	0	0		2	56	0	0	1	0	0	37	40	2
1	0	1	0	0	0		2	70	1	0	0	0	0	40	40	11
2	0	0	0	0	1	Drug Bureau	2	32	0	0	1	0	0	4	42	8
2	0	0	0	0	1	DrugWholesaler	2	60	0	0	1	0	0	5	42	8
2	0	0	1	0	0		1		1	0	0	0	0	10	42	14
1	1	0	0	0	0		1	40	1	0	0	0	0	15	42	10
1	1	0	0	0	0		1	51	1	0	0	0	0	22	42	10
1	0	1	0	0	0		2	68	0	0	1	0	0	44	42	2
1	0	1	0	0	0		2		1	0	0	0	0	2	45	14
2	0	0	1	0	0		2	50	0	0	1	1	0	5	45	6
2	1	0	0	0	0		1	32	1	0	0	0	0	9	45	1
2	0	1	0	0	0		1	62	1	0	0	0	0	27	45	4
3	0	0	0	0	1	not specified	2	53	0	0	0	1	0	32	45	2
1	0	1	0	0	0		1	38	1	0	0	0	0	12	50	2
1	1	0	0	0	0		1	43	1	0	0	0	0	14	50	13
1	0	1	0	0	0		1	47	1	0	0	0	0	22	50	10
1	0	1	0	0	0		1	49	0	0	1	0	0	23	50	2
2	1	0	0	0	0		2	49	1	0	0	0	0	24	50	4
3	0	0	0	0	1	academic setting	2	52	0	0	0	0	1	27	50	6
1	0	1	0	0	0		1	62	1	0	0	0	0	36	50	10
2	0	0	0	0	1	academic setting	1	59	1	0	0	0	0	37	50	6
1	0	1	0	0	0		1	51	0	0	1	0	0	25	55	2
1	0	1	0	0	0		2	35	1	0	0	0	0	6	60	13
1	0	1	0	0	0		1	35	1	0	0	0	1	10	60	5
2	0	0	0	0	1		1	40	1	0	0	0	0	13	60	4
3	0	0	0	1	0		2	38	1	0	0	0	0	14	60	13
2	0	0	0	0	1		2	48	1	0	0	0	0	21	60	4
2	0	1	0	0	0		2	50	0	0	1	0	0	25	60	13
2	0	0	0	1	0		1	57	0	0	1	1	0	30	70	6
1	0	0	0	0	1	individual practice	2	62	1	0	0	0	0	36	90	11
2	0	1	0	0	0		2	53	1	1	1	0	1	33	105	4
3	0	0	1	0	0		1	35	0	1	0	0	0	6		3
1	1	0	1	0	0		1		1	1	0	0	0			3
2	1	0	0	0	0		1		1	0	0	0	0			3
